# Supplementary material for: Inhibition of airway surface fluid absorption by cholinergic stimulation
Source: Sci Rep. 2016 Feb 5;6:20735. doi: 10.1038/srep20735 (PMC4742893; doi:10.1038/srep20735)
Supplement: Supplementary Information [file srep20735-s1.xlsx]

## Sheet: Sheep
Supplementary Table S. 1. Basal bioelectric properties across excised sheep tracheas
		Carb-first																		Benzamil-first
				Peak Isc response to 0.1 mM carbachol				Sustained Isc response to 0.1 mM carbachol				Sustained Isc response to 10 µM Benzamil					s.s. Carb on Bz-Isc					Benzamil			Peak response to Carb			Sustained response to Carb
		starting Isc µA/cm2	Rt Ω·cm2	Carb 100 µM	Rt Ω·cm2	D Isc %	D Rt %	Isc µA/cm2	Rt Ω·cm2	D Isc %	D Rt %	Isc µA/cm2	Rt Ω·cm2	D Isc %	D Rt %			%		starting Isc µA/cm2	Rt Ω·cm2	Isc µA/cm2	Rt Ω·cm2	D Isc %	Carb 100 µM	Rt Ω·cm2	D Isc %	Isc µA/cm2	Rt Ω·cm2	D Isc %
				peak				steady state (s.s.)				steady state													peak			steady state
Sheep	1	30.47	87	40.99	85.9	34.5258	-1.26437	15.34	89.9	-49.6554	3.33333	12.54	90.7	-58.8448	4.25287			84.3837
	2	41.25	123	43.78	124.07	6.13333	0.869919	31.91	137.36	-22.6424	11.6748	25.47	140.45	-38.2545	14.187			59.1888
	3	46.16	100.7	64.75	94.6	40.273	-6.0576	14.03	108.1	-69.6057	7.34856	15.94	112.36	-65.4679	11.5789			106.32
																				65.88	120.77	33.88	126.9	-48.5732	61.53	125.94	-6.60291	35.72	133.33	5.43093
	4	72.72	86.51	84.03	85.62	15.5528	-1.02878	33.74	94.43	-53.6029	9.15501	23.09	94.79	-68.2481	9.57115			78.5412
																				42.44	58.62	8.51	60.28	-79.9482	26.48	42.57	-37.606	15.65	60.75	83.9013
	5-i	71.84	83.06	96.47	80.84	34.2845	-2.67277	32.78	98.43	-54.3708	18.5047	25.69	101.94	-64.24	22.7306			84.6371
																				41.28	61.43	11.09	69.4	-73.1347	34.25	65.96	-17.03	13.84	75.82	24.7971
	5-ii	41.12	103.2	56.28	101.21	36.8677	-1.92829	18.69	111.48	-54.5477	8.02326	15.38	112.74	-62.5973	9.24419			87.1406
	6	24.41	77.88	27.47	62.85	12.5358	-19.2989	13.56	75.82	-44.449	-2.6451	9.75	75.64	-60.0574	-2.87622			74.0109
	7	34.09	74.4	39.03	75.13	14.4911	0.981183	9.69	74.96	-71.5752	0.752688	3.28	89.37	-90.3784	20.121			79.1951
	8	29.47	88.89	33.66	91.24	14.2178	2.64372	23.41	89.45	-20.5633	0.629992	19.53	76.16	-33.7292	-14.3211			60.9658
	9	17.09	60.61	24.75	63.25	44.8215	4.35572	9.97	60.17	-41.6618	-0.725953	7.88	60.28	-53.8912	-0.544465			77.3073
	10	18.66	56.05	21.62	58.07	15.8628	3.60393	7	59.03	-62.4866	5.31668	4.62	59.8	-75.2412	6.69045			83.0484
	11-i	50.09	79.56	61.56	78.43	22.8988	-1.42031	25.5	82.71	-49.0916	3.95928	18.03	81.83	-64.0048	2.85319			76.6999
	11-ii	55.94	79.42	71.56	70.92	27.9228	-10.7026	24.34	73.37	-56.4891	-7.61773	21.09	74.91	-62.2989	-5.67867			90.6743
	12	17.47	47.55	31.31	48.05	79.2215	1.05152	13.47	56.24	-22.8964	18.2755	12.19	57.37	-30.2232	20.6519			75.7576
	13	42.99	140.85	63.84	131.06	48.4997	-6.95066	12.7	129.2	-70.4582	-8.27121	6.01	130.89	-86.02	-7.07135			81.9091
	mean	39.5847	85.912	50.74	83.416	29.8739	-2.52122	19.0753	89.3767	-49.6064	4.51425	14.6993	90.6153	-60.8998	6.09263			79.9853		49.8667	80.2733	17.8267	85.5267	-67.2187	40.7533	78.1567	-20.413	21.7367	89.9667	38.0431
	sd	17.8384	24.2206	22.6202	23.0151	18.9049	6.17578	8.92119	24.4941	16.8348	8.01433	7.43512	25.2802	17.0133	10.9236			11.2806		13.8801	35.0993	13.9623	36.1194	16.5029	18.4078	43.0024	15.776	12.1437	38.3022	40.8778
	sem	4.76752	6.47322	6.0455	6.15106	5.05254	1.65055	2.38429	6.54633	4.49928	2.14192	1.98712	6.75642	4.547	2.91945			3.01487		9.8147	24.8189	9.87285	25.5402	11.6693	13.0163	30.4073	11.1553	8.58689	27.0838	28.9049
	n	15	15	15	15	15	15	15	15	15	15	15	15	15	15			15		3	3	3	3	3	3	3	3	3	3	3
	s	13	13	13	13	13	13	13	13	13	13	13	13	13	13			13

## Sheet: Pig
Supplementary Table S. 1. Basal bioelectric properties across excised pig tracheas
		Carb-first
				Peak Isc response to 1 mM carbachol				Sustained Isc response to 1 mM carbachol				Sustained Isc response to 10 µM Benzamil					s.s. Carb on Bz-Isc
		starting Isc µA/cm2	Rt Ω·cm2	Carb 100 µM	Rt Ω·cm2	D Isc %	D Rt %	Isc µA/cm2	Rt Ω·cm2	D Isc %	D Rt %	Isc µA/cm2	Rt Ω·cm2	D Isc %	D Rt %			%
				peak				steady state (s.s.)				steady state
Pig	1	72.53	22.25	103.72	21.87	43.0029	-1.70787	55.88	26.1	-22.956	17.3034	26.53	34.04	-63.422	52.9888			36.1957
	2	94.39	92.25	123.91	83.82	31.2745	-9.13821	55.66	122.1	-41.0319	32.3577	40.2	126.42	-57.4107	37.0407			71.4708
	3	38.2	37.79	51.11	34.51	33.7958	-8.67954	29.44	42.57	-22.9319	12.6488	19.49	52.74	-48.9791	39.5607			46.8199
	4	86.19	80.65	117.4	77.88	36.2107	-3.43459	66.35	88.81	-23.0189	10.1178	30.15	92.94	-65.0191	15.2387			35.4033
	5	57.07	33.47	76.23	33.9	33.5728	1.28473	47.21	39.42	-17.277	17.7771	24.08	47.92	-57.8062	43.173			29.8878
	6	78.25	31.58	90.94	30.44	16.2173	-3.60988	52.08	33.25	-33.4441	5.28816	33.81	35.4	-56.7923	12.0963			58.8884
	7	54.28	29.47	109.1	29.78	100.995	1.05192	41.18	38.11	-24.1341	29.318	30.76	45.96	-43.3309	55.9552			55.6973
	8	102.5	76.69	111.42	76.22	8.70244	-0.612857	77.41	70.37	-24.478	-8.24097	34.77	89.45	-66.078	16.6384			37.0441
	9	69.41	61.5	79.98	61.43	15.2284	-0.113821	51.51	83.47	-25.7888	35.7236	28.2	96.06	-59.3718	56.1951			43.4361
	10	153.24	55.43	180.3	52.77	17.6586	-4.79885	124.09	57.7	-19.0224	4.09526	46.88	65.36	-69.4075	17.9145			27.4069
	mean	80.606	52.108	104.411	50.262	33.6658	-2.9759	60.081	60.19	-25.4083	15.6389	31.487	68.629	-58.7618	34.6801			44.225
	sd	32.0028	24.7371	34.63	23.1615	26.1542	3.71485	25.9769	30.5887	6.96065	13.8541	7.92688	30.9538	7.94799	17.7853			14.0577
	sem	10.6676	8.24569	11.5433	7.7205	8.71808	1.23828	8.65897	10.1962	2.32022	4.61805	2.64229	10.3179	2.64933	5.92842			4.68591
	n	10	10	10	10	10	10	10	10	10	10	10	10	10	10			10

## Sheet: Human
Supplementary Table S. 1. Basal bioelectric properties across excised human tracheas
		Carb-first
				Peak Isc response to 1 mM carbachol				Sustained Isc response to 1 mM carbachol				Sustained Isc response to 10 µM Benzamil					s.s. Carb on Bz-Isc
		starting Isc µA/cm2	Rt Ω·cm2	Carb 100 µM	Rt Ω·cm2	D Isc %	D Rt %	Isc µA/cm2	Rt Ω·cm2	D Isc %	D Rt %	Isc µA/cm2	Rt Ω·cm2	D Isc %	D Rt %			%
				peak				steady state (s.s.)				steady state
Human	1	29.23	61.01	37.5	62.19	28.2928	1.93411	23.45	63.82	-19.7742	4.6058	12.85	66.8	-56.0383	9.49025			35.2869
	2	52.54	43.52	57.93	43.37	10.2589	-0.344669	28.78	44.48	-45.2227	2.20588	0.82	46.93	-98.4393	7.83548			45.9397
	3	73.88	28.15	86.24	28.8	16.7298	2.30906	54.51	28.52	-26.2182	1.31439	27.01	30.51	-63.4407	8.38366			41.3271
	4	130.11	84.6	137.13	85.11	5.39543	0.602837	91.16	88.34	-29.9362	4.4208	14.34	102.48	-88.9786	21.1348			33.6443
	mean	71.44	54.32	79.7	54.8675	15.1692	1.12533	49.475	56.29	-30.2878	3.13672	13.755	61.68	-76.7242	11.711			39.0495
	sd	43.1548	24.2428	43.1885	24.358	9.90461	1.22328	30.9223	25.7847	10.8054	1.63242	10.7109	30.9838	20.2161	6.32007			5.65789
	sem	24.9154	13.9966	24.9349	14.0631	5.71843	0.70626	17.853	14.8868	6.23852	0.942481	6.18394	17.8885	11.6718	3.64889			3.26658
	n	4	4	4	4	4	4	4	4	4	4	4	4	4	4			4

## Sheet: HBE cells
Supplementary Table S. 1. Basal bioelectric properties across primary human brochial epithelial cell culture
		Carb-first															Benzamil-first
				Peak Isc response to 1 mM carbachol				Sustained Isc response to 1 mM carbachol				Sustained Isc response to 10 µM Benzamil					s.s. Carb on Bz-Isc					Benzamil
		starting Isc µA/cm2	Rt Ω·cm2	Carb 100 µM	Rt Ω·cm2	D Isc %	D Rt %	Isc µA/cm2	Rt Ω·cm2	D Isc %	D Rt %	Isc µA/cm2	Rt Ω·cm2	D Isc %	D Rt %			%		starting Isc µA/cm2	Rt Ω·cm2	Isc µA/cm2	Rt Ω·cm2	D Isc %
				peak				steady state (s.s.)				steady state
HBE	1	64.96	69.83	69.3	72.57	6.68103	3.92381	56.02	72.62	-13.7623	3.99542	18.94	70.27	-70.8436	0.630102			19.4263
	2	74.78	66.5	77.14	82.24	3.15592	23.6692	54.8	66.4	-26.7184	-0.150376
	3	64.46	75.53	64.49	77.88	0.0465405	3.11135	51.94	69.98	-19.4229	-7.34807
	4	31.59	102.88	31.51	103.73	-0.253245	0.826205	14.4	104.17	-54.416	1.25389	1.57	112.36	-95.0301	9.21462			57.2618
	5	31.23	119.19																	31.23	119.19	1.07	124.53	-96.5738
	6	184.3	112.23	198.61	93.55	7.76451	-16.6444	114	112.49	-38.1443	0.231667	15.7	125.63	-91.4813	11.9398			41.6963
	7	67.83	58.62																	67.83	58.62	15.55	60.28	-77.075
	8	145.09	67.48																	145.09	67.48	16.77	74.18	-88.4417
	9	136.86	67.75	139.72	69.25	2.08973	2.21402	98.65	62.19	-27.919	-8.20664	8.96	67.16	-93.4532	-0.870849			29.8749
	mean	89.0111	82.2233	96.795	83.2033	3.24742	2.85003	64.9683	81.3083	-30.0638	-1.70402	11.2925	93.855	-87.702	5.22841			37.0648		81.3833	81.7633	11.13	86.33	-87.3635
	sd	53.5987	22.7025	61.085	13.1562	3.34792	12.7999	35.9136	21.3848	14.5126	4.93017	7.70017	29.5576	11.3323	6.30549			16.2499		58.1274	32.7138	8.73354	33.8043	9.79399
	sem	18.95	8.02653	27.318	5.88363	1.49723	5.7243	16.061	9.56355	6.49024	2.20484	4.4457	17.0651	6.54273	3.64048			9.3819		41.1023	23.1321	6.17555	23.9033	6.9254
	n	9	9	6	6	6	6	6	6	6	6	4	4	4	4			4		3	3	3	3	3
